# Supplementary material for: Palaeohistology and life history evolution in cave bears, Ursus spelaeus sensu lato
Source: PLoS One. 2018 Nov 21;13(11):e0206791. doi: 10.1371/journal.pone.0206791 (PMC6248942; doi:10.1371/journal.pone.0206791)
Supplement: S1 Table — (XLSX) [file pone.0206791.s001.xlsx]

## Sheet: Sheet1
Species	Ontogenetic Stage	Locality	Collection Number	Midshaft LMD (mm)	Number of LAGs	OCL	GZ 1 (mm)	GZ 2 (mm)	GZ 3 (mm)	GZ 4 (mm)	GZ 5 (mm)	GZ 6 (mm)	GZ 7 (mm)	GZ 8 (mm)	GZ 9 (mm)	GZ 10 (mm)	GZ 11 (mm)	GZ 12 (mm)	GZ 13 (mm)	GZ 14 (mm)	GZ 15 (mm)	GZ 16 (mm)	GZ 17 (mm)
Ursus americanus	adult	-	CMN 41055	30.6	10	no		1.04	0.95	0.82	0.78	0.32	0.29	0.2	0.24	0.26
Ursus americanus	adult	-	MNHN 1930-208	25.6	14	yes, after LAG 7		0.82	1.19	0.27	0.36	0.38	0.13	0.18	0.13	0.23	0.08	0.07	0.06	0.06
Ursus arctos	senile	-	MNHN 1904-244	27.5	x	yes
Ursus arctos	adult	-	MZH KN 1358	25.9	7	no		0.84	0.67	0.46	0.35	0.33	0.27
Ursus arctos	juvenile (<1 y)	Sweden	SMNH 2016-5132	16.3	x	no
Ursus arctos	juvenile	Sweden	SMNH 2016-5131	30.4	4	no	2.31	1.98	1.19
Ursus arctos	adult (12-15 y)	Sweden	SMNH 2016-5025	27	11	yes, after LAG 7		1.49	0.45	0.78	0.77	0.31	0.2	0.08	0.06	0.11	0.09
Ursus arctos	adult (8-10 y)	Sweden	SMNH 2015-5706	28.1	7	yes, after LAG 6		1.74	0.69	0.78	0.47	0.26	0.16
✝Ursus deningeri	adult	Herkova Jama, Slovenia	HJ 95 (PIUW)	42.2	10	no		1.61	1.25	1.04	1.14	0.71	0.44	0.51	0.5	0.5
✝Ursus deningeri	juvenile	Herkova Jama, Slovenia	HJ 151 (PIUW)	34.9	6	no		1.9	1.14	1.53	0.52	0.61
✝Ursus deningeri	juvenile	Herkova Jama, Slovenia	HJ 116 (PIUW)	22	x	no
Helarctos malayanus	adult	-	MNHN 1914-360	22	9	yes, after LAG 5		0.95	2.33	1.03	0.35	0.07	0.08	0.12	0.04
Ursus maritimus	adult	-	MZH UN 2355	46.1	10	yes, after LAG 10		1.77	1.4	0.78	0.8	1.11	0.67	0.64	0.32	0.3
Ursus maritimus	adult	-	MNHN 1835-85	27.7	x	yes
✝Ursus spelaeus s.l.	adult	Arzberghöhle, Austria	Arz 13 (PIUW)	38	11	yes, after LAG 10		1	0.82	0.76	0.82	0.4	0.4	0.31	0.16	0.21	0.17
✝Ursus spelaeus s.l.	juvenile	Arzberghöhle, Austria	Arz 24 (PIUW)	34.8	8	no		1.45	0.69	0.75	0.74	0.38	0.35	0.2
✝Ursus spelaeus s.l.	juvenile	Arzberghöhle, Austria	Arz 205 (PIUW)	29	2	no	2.63
✝Ursus spelaeus s.l.	adult	Brettsteinbärenhöhle, Austria	BS F1 (PIUW)	35.7	10	no		1.14	1.08	0.93	0.65	0.41	0.49	0.49	0.38	0.2
✝Ursus spelaeus s.l.	juvenile	Brettsteinbärenhöhle, Austria	BS 36 (PIUW)	18.1	3	no	2.16	1.29
✝Ursus spelaeus s.l.	juvenile	Brettsteinbärenhöhle, Austria	BS 134 (PIUW)	30	4	no	2.13	1.41	1.36
✝Ursus spelaeus s.l.	juvenile	Brettsteinbärenhöhle, Austria	BS 43 (PIUW)	18.2	x	no
✝Ursus spelaeus s.l.	adult	Conturines, Italy	PZO 3852	38.9	10	no		0.9	0.95	0.64	0.43	0.76	0.68	0.77	1.27	1.31
✝Ursus spelaeus s.l.	juvenile	Conturines, Italy	PZO 3853	35.1	6	no		1.08	1.15	1.21	0.97	0.39
✝Ursus spelaeus s.l.	juvenile	Conturines, Italy	PZO 4142	40.8	7	no		1.21	1.55	1.23	0.85	0.84	0.89
✝Ursus spelaeus s.l.	juvenile	Conturines, Italy	PZO 4161	31.8	2	no	2.67
✝Ursus spelaeus s.l.	juvenile	Conturines, Italy	PZO 4175	22.6	x	no
✝Ursus spelaeus s.l.	juvenile	Conturines, Italy	PZO 4199	11.8	x	no
✝Ursus spelaeus s.l.	juvenile	Conturines, Italy	PZO 5136	11.1	x	no
✝Ursus spelaeus s.l.	adult	Peștera cu Oase, Romania	CuO 7528-1 (PIUW)	45.8	14	not distinct, possibly after LAG 10		1.55	1.78	1.49	0.87	0.88	0.48	0.42	0.87	0.64	0.45	0.34	0.33	0.2
✝Ursus spelaeus s.l.	adult	Peștera cu Oase, Romania	CuO 7528-2 (PIUW)	-	x	x
✝Ursus spelaeus s.l.	juvenile	Peștera cu Oase, Romania	CuO 7528-3 (PIUW)	39.4	5	no	1.89	1.66	0.94	0.95
✝Ursus spelaeus s.l.	adult	Drachenloch bei Vättis, Switzerland	DR 35 (NMSG)	40.2	13	yes, after LAG 13		1.78	1.71	0.59	0.69	0.42	0.42	0.33	0.15	0.2	0.21	0.25	0.24
✝Ursus spelaeus s.l.	adult	Drachenloch bei Vättis, Switzerland	Dl.III/IV (NMSG)	43.2	10	yes, after LAG 10		1.95	1.96	1.12	0.49	0.81	0.68	0.41	0.22	0.19
✝Ursus spelaeus s.l.	adult	Erpfinger Bärenhöhle, Germany	GPIT.MA.157	42.1	16	yes, after LAG 12	0.99	0.82	0.81	0.62	0.59	0.57	0.65	0.53	0.56	0.36	0.45	0.16	0.12	0.06	0.06
✝Ursus spelaeus s.l.	adult	Erpfinger Bärenhöhle, Germany	GPIT.MA.159	50	18	yes, after LAG 13	1.82	1.64	1.29	1.32	1.28	1.33	0.96	0.64	0.4	0.28	0.32	0.23	0.31	0.23	0.17	0.15	0.13
✝Ursus spelaeus s.l.	adult	Gamssulzenhöhle, Austria	GS 26-116 (PIUW)	40.2	11	yes, after LAG 10		1.31	0.86	0.81	0.56	0.68	0.83	0.55	0.39	0.1
✝Ursus spelaeus s.l.	adult	Gamssulzenhöhle, Austria	GS 129-24 (PIUW)	37.8	9	no	2.85	2.2	1.12	0.89	0.64	0.34	0.36	0.36
✝Ursus spelaeus s.l.	juvenile	Gamssulzenhöhle, Austria	GS 51-4 (PIUW)	36.4	4	no	1.99	1.89	1.05
✝Ursus spelaeus s.l.	adult	Gondenans-les-Moulins, France	NMB Jf.1120 (a)	55	14	yes, after LAG 10		1.32	1.22	1.41	1.31	1.77	0.91	0.84	0.39	0.28	0.19	0.25	0.19	0.07
✝Ursus spelaeus s.l.	adult	Gondenans-les-Moulins, France	NMB Jf.1120 (b)	48.7	8	no		2.67	1.96	1.33	0.94	0.81	0.66	0.64
✝Ursus spelaeus s.l.	adult	Hermannshöhle, Germany	MB.Ma.10881 (MfN)	41	6	no	2.04	1.32	1.35	0.98	1.48
✝Ursus spelaeus s.l.	adult	Hermannshöhle, Germany	MB.Ma.10886 (MfN)	43.3	8	no	3.21	1.61	1.06	1.28	0.79	0.51	1.06
✝Ursus spelaeus s.l.	juvenile	Hermannshöhle, Germany	MB.Ma.10846 (MfN)	28.2	1	no
✝Ursus spelaeus s.l.	adult	Križna Jama, Slovenia	VIII-27-3 (NHM)	39.3	8	no		1.57	1.54	0.76	0.86	0.76	0.43
✝Ursus spelaeus s.l.	adult	Lettenmayerhöhle, Austria	45/1920 (BLZ)	49.9	11	no		0.85	1.07	1.3	1.26	1.1	0.98	1.03	0.6	0.7	0.45
✝Ursus spelaeus s.l.	adult	Lettenmayerhöhle, Austria	45/1920 - 11 (BLZ)	50.2	13	yes, after LAG 11		1.16	1.41	1.82	0.95	0.86	0.72	0.72	0.82	0.66	0.25	0.18	0.18
✝Ursus spelaeus s.l.	senile	Loutraki, Loutra Almopias Cave, Greece	LAC 6277b (AUTH)	47.8	x	yes
✝Ursus spelaeus s.l.	senile	Loutraki, Loutra Almopias Cave, Greece	LAC 11402 (AUTH)	40.9	x	yes
✝Ursus spelaeus s.l.	adult	Loutraki, Loutra Almopias Cave, Greece	LAC 13046 (AUTH)	47.6	9	no		1.97	1.83	1.18	1.01	1.14	1.02	1.17	0.81
✝Ursus spelaeus s.l.	adult	Merkensteinhöhle, Austria	VII-34-3 (NHM)	48.3	12	yes, after LAG 10		1.79	2.35	1.06	0.92	0.45	0.89	0.67	0.76	0.39	0.42	0.14
✝Ursus spelaeus s.l.	adult	Peștera Onceasa, Romania	OnC 7527-1 (PIUW)	42	15	yes, after LAG 9	1.51	1.32	0.73	0.76	0.42	0.54	0.59	0.34	0.2	0.21	0.11	0.15	0.15	0.16
✝Ursus spelaeus s.l.	adult	Peștera Onceasa, Romania	OnC 7527-2 (PIUW)	38.9	7	no	2.99	2.42	1.73	1.06	0.96	0.6
✝Ursus spelaeus s.l.	adult	Peștera Onceasa, Romania	OnC 7527-3 (PIUW)	46	11	yes, after LAG 10		0.54	0.78	0.49	0.56	0.79	0.76	0.67	0.33	0.24	0.1
✝Ursus spelaeus s.l.	adult	Petralona, Greece	PEC 1183 (AUTH)	46.9	14	yes, after LAG 11		0.84	1.16	1.29	1.17	1.29	0.85	0.51	0.51	0.42	0.3	0.14	0.09	0.12
✝Ursus spelaeus s.l.	adult	Grotta Pocala, Italy	VIII-19-2 (NHM)	47.2	12	yes, after LAG 11		1.68	1.18	1.21	0.97	0.85	0.94	0.76	0.5	0.39	0.29	0.26
✝Ursus spelaeus s.l.	adult	Ramesch Knochenhöhle, Austria	RK 244 (BLZ)	39.2	8	no		0.78	0.57	1.1	0.92	0.63	0.72	0.65
✝Ursus spelaeus s.l.	adult	Ramesch Knochenhöhle, Austria	RK 186 (BLZ)	46.4	11	yes, after LAG 10		1.65	1.12	0.98	1.42	0.76	0.63	1.23	0.52	0.44	0.4
✝Ursus spelaeus s.l.	adult	Ramesch Knochenhöhle, Austria	RK 425 (BLZ)	44.2	13	yes, after LAG 11		1.14	1.19	0.7	0.64	0.88	0.74	0.64	0.95	0.9	0.74	0.33	0.36
✝Ursus spelaeus s.l.	adult	Schwabenreithhöhle, Austria	SW 1596 (PIUW)	36.7	13	yes, after LAG 10		2.3	1.47	0.8	0.76	0.47	0.32	0.31	0.25	0.28	0.1	0.1	0.07
✝Ursus spelaeus s.l.	juvenile	Schwabenreithhöhle, Austria	SW 1749 (PIUW)	23.1	1	no
✝Ursus spelaeus s.l.	juvenile	Schwabenreithhöhle, Austria	SW 1838 (PIUW)	21.8	1	no
✝Ursus spelaeus s.l.	juvenile	Sloupsko-Šošůvské, Czech Republic	VIII-57-5 (a) (NHM)	35.1	3	no	2.13	1.59
✝Ursus spelaeus s.l.	adult	Sloupsko-Šošůvské, Czech Republic	VIII-57-5 (b) (NHM)	48.1	8	no		1.54	0.67	0.9	1.29	1.37	1.14	0.92
✝Ursus spelaeus s.l.	juvenile	Výpustek, Czech Republic	IX-11-7 (a) (NHM)	48.1	6	no	2.41	1.58	0.93	1.01	1.07
✝Ursus spelaeus s.l.	adult	Výpustek, Czech Republic	IX-11-7 (b) (NHM)	50.9	9	no		1.53	0.77	1.25	1.25	0.57	0.87	0.71	0.52
✝Ursus spelaeus s.l.	adult	Wildkirchli, Switzerland	WK (NMSG)	39.9	9	no		1.82	1.55	0.84	0.65	0.79	0.72	0.46	0.45
✝Ursus spelaeus s.l.	adult	Windener Bärenhöhle, Austria	Wi 56 (PIUW)	45.8	7	no	1.8	1.76	1.02	0.92	0.89	0.78
✝Ursus spelaeus s.l.	adult	Windener Bärenhöhle, Austria	Wi 59 (PIUW)	39.5	9	no	2.05	2.07	1.06	1.45	0.64	0.69	0.53	0.33
✝Ursus spelaeus s.l.	juvenile	Windener Bärenhöhle, Austria	Wi 65 (PIUW)	34.9	4	no	2.37	1.4	1.25
✝Ursus spelaeus s.l.	adult	Zoolithenhöhle, Germany	BK 400 (IPUE)	-	x	x
✝Ursus spelaeus s.l.	adult	Zoolithenhöhle, Germany	BK 401 (IPUE)	47.6	12	no		1.03	0.81	0.89	0.52	0.56	0.72	0.78	0.71	0.36	0.34	0.34
✝Ursus spelaeus s.l.	adult	Zoolithenhöhle, Germany	BK 402 (IPUE)	-	x	x
✝Ursus spelaeus s.l.	adult	Zoolithenhöhle, Germany	BK 403 (IPUE)	-	x	x
✝Ursus spelaeus s.l.	adult	Zoolithenhöhle, Germany	SCH-1242 (IPUE)	-	x	x
✝Ursus spelaeus s.l.	adult	Zoolithenhöhle, Germany	SCH-1243 (IPUE)	-	x	x
✝Ursus spelaeus s.l.	juvenile	Zoolithenhöhle, Germany	SCH-1244 (IPUE)	37.2	4	no	1.14	1.14	1.02
Melursus ursinus	adult	-	MNHN 1879-307	29.3	9	yes, after LAG 6		0.79	0.66	0.96	0.46	0.6	0.51	0.55	0.63
