# Supplementary material for: Palaeohistology and life history evolution in cave bears, Ursus spelaeus sensu lato
Source: PLoS One. 2018 Nov 21;13(11):e0206791. doi: 10.1371/journal.pone.0206791 (PMC6248942; doi:10.1371/journal.pone.0206791)
Supplement: S2 Table — (XLSX) [file pone.0206791.s002.xlsx]

## Sheet: Sheet1
Species (cave bears according to single species concept)	Species (cave bears according to multi species concept)	Locality	Altitude	Average Inter-LAG Distnce (mm)		Midshaft LMD (mm)	GZ 1 (mm)	GZ 2 (mm)	GZ 3 (mm)	GZ 4 (mm)	GZ 5 (mm)	GZ 6 (mm)	GZ 7 (mm)	GZ 8 (mm)	GZ 9 (mm)	GZ 10 (mm)	GZ 11 (mm)	GZ 12 (mm)	GZ 13 (mm)	GZ 14 (mm)	GZ 15 (mm)	GZ 16 (mm)	GZ 17 (mm)
Ursus americanus	Ursus americanus			GZ 2-6	0.693	30.6		0.93	1.07	0.545	0.57	0.35	0.21	0.19	0.185	0.245	0.08	0.07	0.06	0.06
Ursus arctos	Ursus arctos			GZ 2-7	0.662639	30.4	2.31	1.5125	0.75	0.673333	0.53	0.3	0.21	0.08	0.06	0.11	0.09
✝Ursus deningeri	✝Ursus deningeri	Herkova Jama, Slovenia	520	GZ 2-10	0.852778	42.2		1.755	1.195	1.285	0.83	0.66	0.44	0.51	0.5	0.5
Helarctos malayanus	Ursus malayanus			GZ 2-5	1.165	22		0.95	2.33	1.03	0.35	0.07	0.08	0.12	0.04
Ursus maritimus	Ursus maritimus			GZ 2-10	0.865556	46.1		1.77	1.4	0.78	0.8	1.11	0.67	0.64	0.32	0.3
Melursus ursinus	Ursus ursinus			GZ 2-6	0.694	29.3		0.79	0.66	0.96	0.46	0.6	0.51	0.55	0.63
✝Ursus spelaeus s.l. (Average)	✝Ursus spelaeus s.l. (Average)			GZ 2-11	0.805956	44.9087	2.14903	1.52471	1.26725	1.02645	0.880652	0.764493	0.720725	0.615476	0.544474	0.416875	0.298462	0.222917	0.202778	0.139	0.115	0.15	0.13
✝Ursus spelaeus s.s. (Average)	✝Ursus spelaeus s.s. (Average)			GZ 2-11	0.76	41.47	1.985	1.51476	1.30952	0.895476	0.701905	0.609286	0.611667	0.574286	0.568571	0.5025	0.305	0.255	0.223333
✝Ursus ingressus (Average)	✝Ursus ingressus (Average)			GZ 2-11	0.8	45.27	2.11405	1.53708	1.25792	1.0125	0.901389	0.830694	0.7275	0.598182	0.527222	0.336875	0.302857	0.204167	0.19625	0.15625	0.115	0.15	0.13
✝Ursus spelaeus s.l.	✝Ursus ingressus	Arzberghöhle, Austria	748	GZ 2-7	0.713333	38	2.63	1.225	0.755	0.755	0.78	0.39	0.375	0.255	0.16	0.21	0.17
✝Ursus spelaeus s.l.	✝Ursus s. eremus	Brettsteinbärenhöhle, Austria	1700	GZ 2-7	0.83	35.7	2.145	1.28	1.22	0.93	0.65	0.41	0.49	0.49	0.38	0.2
✝Ursus spelaeus s.l.	✝Ursus s. ladinicus	Conturines, Italy	2800	GZ 2-7	0.9175	40.8	2.67	1.06333	1.21667	1.02667	0.75	0.663333	0.785	0.77	1.27	1.31
✝Ursus spelaeus s.l.	✝Ursus ingressus	Peștera cu Oase, Romania	1349	GZ 2-7	1.06917	45.8	1.89	1.605	1.36	1.22	0.87	0.88	0.48	0.42	0.87	0.64	0.45	0.34	0.33	0.2
✝Ursus spelaeus s.l.	✝Ursus s. eremus	Drachenloch bei Vättis, Switzerland	2475	GZ 2-7	1.05167	43.2		1.865	1.835	0.855	0.59	0.615	0.55	0.37	0.185	0.195	0.21	0.25	0.24
✝Ursus spelaeus s.l.	✝Ursus ingressus?	Erpfinger Bärenhöhle, Germany	775	GZ 2-7	0.99	50	1.405	1.23	1.05	0.97	0.935	0.95	0.805	0.585	0.48	0.32	0.385	0.195	0.215	0.145	0.115	0.15	0.13
✝Ursus spelaeus s.l.	✝Ursus ingressus	Gamssulzenhöhle, Austria	1300	GZ 2-7	0.894167	40.2	2.42	1.8	1.01	0.85	0.6	0.51	0.595	0.455	0.39	0.1
✝Ursus spelaeus s.l.	✝Ursus sp. indet	Gondenans-les-Moulins, France	302	GZ 2-7	1.35917	55		1.995	1.59	1.37	1.125	1.29	0.785	0.74	0.39	0.28	0.19	0.25	0.19	0.07
✝Ursus spelaeus s.l.	✝Ursus sp. indet	Hermannshöhle, Germany	378	GZ 2-7	1.08417	43.3	2.625	1.465	1.205	1.13	1.135	0.51	1.06
✝Ursus spelaeus s.l.	✝Ursus ingressus	Križna Jama, Slovenia	675	GZ 2-7	0.986667	39.3		1.57	1.54	0.76	0.86	0.76	0.43
✝Ursus spelaeus s.l.	✝Ursus sp. indet	Lettenmayerhöhle, Austria	380	GZ 2-7	1.12333	50.2		1.005	1.24	1.56	1.105	0.98	0.85	0.875	0.71	0.68	0.35	0.18	0.18
✝Ursus spelaeus s.l.	✝Ursus ingressus	Loutraki, Greece	540	GZ 2-7	1.35833	47.6		1.97	1.83	1.18	1.01	1.14	1.02	1.17	0.81
✝Ursus spelaeus s.l.	✝Ursus ingressus	Merkensteinhöhle, Austria	441	GZ 2-7	1.24333	48.3		1.79	2.35	1.06	0.92	0.45	0.89	0.67	0.76	0.39	0.42	0.14
✝Ursus spelaeus s.l.	✝Ursus ingressus	Peștera Onceasa, Romania	1310	GZ 2-7	0.873611	46	2.25	1.42667	1.08	0.77	0.646667	0.643333	0.675	0.505	0.265	0.225	0.105	0.15	0.15	0.16
✝Ursus spelaeus s.l.	✝Ursus ingressus	Petralona, Greece	300	GZ 2-7	1.1	46.9		0.84	1.16	1.29	1.17	1.29	0.85	0.51	0.51	0.42	0.3	0.14	0.09	0.12
✝Ursus spelaeus s.l.	✝Ursus ingressus	Grotta Pocala, Italy	139	GZ 2-7	1.13833	47.2		1.68	1.18	1.21	0.97	0.85	0.94	0.76	0.5	0.39	0.29	0.26
✝Ursus spelaeus s.l.	✝Ursus s. eremus	Ramesch Knochenhöhle, Austria	1960	GZ 2-7	0.920556	46.4		1.19	0.96	0.926667	0.993333	0.756667	0.696667	0.84	0.735	0.67	0.57	0.33	0.36
✝Ursus spelaeus s.l.	✝Ursus s. eremus	Schwabenreithhöhle, Austria	959	GZ 2-7	1.02	36.7		2.3	1.47	0.8	0.76	0.47	0.32	0.31	0.25	0.28	0.1	0.1	0.07
✝Ursus spelaeus s.l.	✝Ursus ingressus	Sloupsko-Šošůvské, Czech Republic	470	GZ 2-7	1.15583	48.1	2.13	1.565	0.67	0.9	1.29	1.37	1.14	0.92
✝Ursus spelaeus s.l.	✝Ursus sp. indet	Výpustek, Czech Republic	388	GZ 2-7	1.0225	50.9	2.41	1.555	0.85	1.13	1.16	0.57	0.87	0.71	0.52
✝Ursus spelaeus s.l.	✝Ursus s. eremus	Wildkirchli, Switzerland	1700	GZ 2-7	1.06167	39.9		1.82	1.55	0.84	0.65	0.79	0.72	0.46	0.45
✝Ursus spelaeus s.l.	✝Ursus ingressus	Windener Bärenhöhle, Austria	190	GZ 2-7	1.01139	45.8	2.07333	1.74333	1.11	1.185	0.765	0.735	0.53	0.33
✝Ursus spelaeus s.l.	✝Ursus spelaeus	Zoolithenhöhle, Germany	455	GZ 2-7	0.781667	47.6	1.14	1.085	0.915	0.89	0.52	0.56	0.72	0.78	0.71	0.36	0.34	0.34
